# Supplementary material for: Dual-Mode Native Mass Spectrometry Screening Identifies Ginsenoside Ligands of 6-Hydroxymethyl-7,8-Dihydropterin Pyrophosphokinase (HPPK)
Source: Molecules. 2026 Jun 12;31(12):2065. doi: 10.3390/molecules31122065 (PMC13304546; doi:10.3390/molecules31122065)
Supplement: Supplementary file 1 [file molecules-31-02065-s001.zip]

Archive with 1 entries (1 files):
- molecules-4321180-supplementary.pdf
